# Supplementary material for: HIV-1 Sub-Subtype A6: Settings for Normalised Identification and Molecular Epidemiology in the Southern Federal District, Russia
Source: Viruses. 2020 Apr 22;12(4):475. doi: 10.3390/v12040475 (PMC7232409; doi:10.3390/v12040475)
Supplement: Supplementary file 1 [file viruses-12-00475-s001.zip]

Archive with 28 entries (24 files):
- viruses-764837-supplementary3/
- viruses-764837-supplementary3/supplementary material/
- viruses-764837-supplementary3/supplementary material/.DS_Store
- viruses-764837-supplementary3/supplementary material/Fig S1.docx
- viruses-764837-supplementary3/supplementary material/Fig S2.docx
- viruses-764837-supplementary3/supplementary material/File S1.docx
- viruses-764837-supplementary3/supplementary material/Table S1.docx
- viruses-764837-supplementary3/supplementary material/Table S2.docx
- viruses-764837-supplementary3/supplementary material/Table S3.docx
- viruses-764837-supplementary3/supplementary material/Table S4.docx
- viruses-764837-supplementary3/supplementary material/Table S5.docx
- viruses-764837-supplementary3/supplementary material/Table S6.docx
- viruses-764837-supplementary3/supplementary material/Table S7.docx
- viruses-764837-supplementary3/supplementary material/Table S8.docx
- viruses-764837-supplementary3/__MACOSX/
- viruses-764837-supplementary3/__MACOSX/supplementary material/
- viruses-764837-supplementary3/__MACOSX/supplementary material/._.DS_Store
- viruses-764837-supplementary3/__MACOSX/supplementary material/._Appendix_page 1.docx
- viruses-764837-supplementary3/__MACOSX/supplementary material/._Fig S1.docx
- viruses-764837-supplementary3/__MACOSX/supplementary material/._Fig S2.docx
- viruses-764837-supplementary3/__MACOSX/supplementary material/._Table S1.docx
- viruses-764837-supplementary3/__MACOSX/supplementary material/._Table S2.docx
- viruses-764837-supplementary3/__MACOSX/supplementary material/._Table S3.docx
- viruses-764837-supplementary3/__MACOSX/supplementary material/._Table S4.docx
- viruses-764837-supplementary3/__MACOSX/supplementary material/._Table S5.docx
- viruses-764837-supplementary3/__MACOSX/supplementary material/._Table S6.docx
- viruses-764837-supplementary3/__MACOSX/supplementary material/._Table S7.docx
- viruses-764837-supplementary3/__MACOSX/supplementary material/._Table S8.docx
